# Supplementary material for: Cytotoxic Potencies of Zinc Oxide Nanoforms in A549 and J774 Cells
Source: Nanomaterials (Basel). 2024 Oct 3;14(19):1601. doi: 10.3390/nano14191601 (PMC11482475; doi:10.3390/nano14191601)
Supplement: Supplementary file 1 [file nanomaterials-14-01601-s001.zip]

Archive with 1 entries (1 files):
- nanomaterials-3150424-supplementary.pdf
